# Supplementary material for: SARS-CoV-2 Accessory Protein ORF8 Targets the Dimeric IgA Receptor pIgR
Source: Viruses. 2024 Jun 22;16(7):1008. doi: 10.3390/v16071008 (PMC11281603; doi:10.3390/v16071008)
Supplement: Supplementary file 1 [file viruses-16-01008-s001.zip]

Archive with 1 entries (1 files):
- viruses-3047020-supplementary.pdf
